# Supplementary material for: Discovery and characterization of a novel chromosomally encoded aminoglycoside O-nucleotidyltransferase gene, designated ant(9)-Ie, in a strain of Providencia
Source: Front Cell Infect Microbiol. 2026 Jun 2;16:1772530. doi: 10.3389/fcimb.2026.1772530 (PMC13268890; doi:10.3389/fcimb.2026.1772530)
Supplement: Supplementary Table 2 — Whole-genome sequencing and genome assembly quality metrics of Providencia rettgeri P17. [file Table2.xlsx]

## Sheet: Sheet1
Metric	Value
Total assembly size (bp)	4646596
Coverage (%)	100
Number of contigs	1
N50 (kb)	4647
L50	1
Largest contig (kb)	4647
GC content (%)	40.41
Illumina sequencing depth	280 x
PacBio sequencing depth	169 x
BUSCO completeness	C: 99.7% [S: 99.5%, D: 0.2%], F: 0.1%, M: 0.2%, n=1,451
