# Supplementary material for: Discovery and characterization of a novel chromosomally encoded aminoglycoside O-nucleotidyltransferase gene, designated ant(9)-Ie, in a strain of Providencia
Source: Front Cell Infect Microbiol. 2026 Jun 2;16:1772530. doi: 10.3389/fcimb.2026.1772530 (PMC13268890; doi:10.3389/fcimb.2026.1772530)
Supplement: Supplementary Table 3 — Sources of the ant(9)-Ie(-like) genes. [file Table3.xlsx]

## Sheet: Sheet1
Description	Scientific Name	Max Score	Total Score	Query Cover	E value	Per. ident	Acc. Len	Accession	Similarity	Sources
Providencia sp. PROV040 chromosome, complete genome	Providencia sp. PROV040	1375	1375	1	0	100	4793121	CP120530.1	100	sputum
Providencia sp. PROV084 chromosome, complete genome	Providencia sp. PROV084	1366	1366	1	0	99.74	4274981	CP096332.1	99.74	Clinical or host-associated pathogen
Providencia sp. PROV228 chromosome, complete genome	Providencia sp. PROV228	1366	1366	1	0	99.74	4309094	CP096300.1	99.74	Clinical or host-associated pathogen
Providencia sp. PROV175 chromosome, complete genome	Providencia sp. PROV175	1366	1366	1	0	99.74	4468661	CP120533.1	99.74	Homo sapiens,Urine
Providencia rettgeri strain 12100 chromosome, complete genome	Providencia rettgeri	1366	1366	1	0	99.74	4347442	CP118863.1	99.74	Homo sapiens,Urine
Providencia sp. PROV083 chromosome, complete genome	Providencia sp. PROV083	1366	1366	1	0	99.74	4303979	CP096335.1	99.74	Clinical or host-associated pathogen
Providencia sp. PROV162 chromosome, complete genome	Providencia sp. PROV162	1366	1366	1	0	99.74	4309152	CP096315.1	99.74	Clinical or host-associated pathogen
Providencia rettgeri strain PreM15628 chromosome, complete genome	Providencia rettgeri	1366	1366	1	0	99.74	4368530	CP076405.1	99.74	Homo sapiens
Providencia rettgeri strain 06-1619 chromosome, complete genome	Providencia rettgeri	1366	1366	1	0	99.74	4381808	CP085688.1	99.74	Homo sapiens
Providencia sp. PROV008 chromosome, complete genome	Providencia sp. PROV008	1366	1366	1	0	99.74	4274973	CP096362.1	99.74	Clinical or host-associated pathogen
Providencia sp. PROV048 chromosome, complete genome	Providencia sp. PROV048	1366	1366	1	0	99.74	4309147	CP096360.1	99.74	Clinical or host-associated pathogen
Providencia rettgeri strain PreM15793 chromosome, complete genome	Providencia rettgeri	1366	1366	1	0	99.74	4367913	CP076406.1	99.74	Homo sapiens
Providencia sp. PROV046 chromosome, complete genome	Providencia sp. PROV046	1366	1366	1	0	99.74	4614437	CP120541.1	99.74	Homo sapiens，sputum
Providencia sp. PROV050 chromosome, complete genome	Providencia sp. PROV050	1366	1366	1	0	99.74	4401722	CP096357.1	99.74	Clinical or host-associated pathogen
Providencia sp. PROV007 chromosome, complete genome	Providencia sp. PROV007	1366	1366	1	0	99.74	4274934	CP096364.1	99.74	Clinical or host-associated pathogen
Providencia rettgeri strain PreM15758 chromosome, complete genome	Providencia rettgeri	1366	1366	1	0	99.74	4368564	CP076407.1	99.74	Homo sapiens，urine
Providencia hangzhouensis strain PR-310 chromosome, complete genome	Providencia hangzhouensis	1357	1357	1	0	99.48	4515965	CP135052.1	99.48	Homo sapiens，clinical
Providencia rettgeri BML2576 DNA, complete genome	Providencia rettgeri	1357	1357	1	0	99.48	4351300	AP022375.1	99.48	Homo sapiens
Providencia rettgeri BML2526 DNA, complete genome	Providencia rettgeri	1357	1357	1	0	99.48	4342905	AP022372.1	99.48	Homo sapiens
Providencia sp. PROV082 chromosome, complete genome	Unknown	1357	1357	1	0	99.48	4465012	CP096337.1	99.48	Clinical or host-associated pathogen
Providencia sp. PROV074 chromosome, complete genome	Unknown	1357	1357	1	0	99.48	4465561	CP096348.1	99.48	Clinical or host-associated pathogen
Providencia sp. PROV073 chromosome, complete genome	Providencia sp. PROV073	1357	1357	1	0	99.48	4454953	CP096353.1	99.48	Clinical or host-associated pathogen
Providencia sp. PROV081 chromosome, complete genome	Providencia sp. PROV081	1357	1357	1	0	99.48	4463811	CP096342.1	99.48	Clinical or host-associated pathogen
Providencia rettgeri strain YZLc5-3 chromosome, complete genome	Providencia rettgeri	1357	1357	1	0	99.48	4539354	CP123251.1	99.48	chicken
Providencia rettgeri strain G0519 chromosome, complete genome	Providencia rettgeri	1349	1349	1	0	99.34	4493347	CP058958.1	99.34	turtle，organ
Providencia sp. PROV101 chromosome, complete genome	Providencia sp. PROV101	1348	1348	1	0	99.21	4674532	CP096328.1	99.21	Clinical or host-associated pathogen
Providencia rettgeri strain PROV275 chromosome, complete genome	Providencia rettgeri	1348	1348	1	0	99.21	4601020	CP059298.1	99.21	Homo sapiens
Providencia sp. PROV100 chromosome, complete genome	Providencia sp. PROV100	1348	1348	1	0	99.21	4617673	CP096330.1	99.21	Clinical or host-associated pathogen
Providencia rettgeri strain 18004577 chromosome, complete genome	Providencia rettgeri	1348	1348	1	0	99.21	4647522	CP098040.1	99.21	Homo sapiens，urine
Providencia sp. PROV102 chromosome, complete genome	Providencia sp. PROV102	1348	1348	1	0	99.21	4617687	CP096326.1	99.21	Clinical or host-associated pathogen
Providencia rettgeri BML2531 DNA, complete genome	Providencia rettgeri	1348	1348	1	0	99.21	4696377	AP022373.1	99.21	Homo sapiens
Providencia sp. PROV109 chromosome, complete genome	Providencia sp. PROV109	1348	1348	1	0	99.21	4630689	CP096320.1	99.21	Clinical or host-associated pathogen
Providencia sp. PROV006 chromosome, complete genome	Providencia sp. PROV006	1348	1348	1	0	99.21	4606556	CP096367.1	99.21	Clinical or host-associated pathogen
Providencia sp. PROV279 chromosome, complete genome	Providencia sp. PROV279	1348	1348	1	0	99.21	4565301	CP096285.1	99.21	Clinical or host-associated pathogen
Providencia sp. PROV280 chromosome, complete genome	Providencia sp. PROV280	1348	1348	1	0	99.21	4441003	CP096282.1	99.21	Clinical or host-associated pathogen
Providencia sp. PROV103 chromosome, complete genome	Providencia sp. PROV103	1348	1348	1	0	99.21	4619085	CP096323.1	99.21	Clinical or host-associated pathogen
Providencia sp. PROV278 chromosome, complete genome	Providencia sp. PROV278	1348	1348	1	0	99.21	4610600	CP096287.1	99.21	Clinical or host-associated pathogen
Providencia sp. PROV277 chromosome, complete genome	Providencia sp. PROV277	1348	1348	1	0	99.21	4603795	CP096289.1	99.21	Clinical or host-associated pathogen
Providencia sp. PROV001 chromosome, complete genome	Providencia sp. PROV001	1348	1348	1	0	99.21	4634325	CP096373.1	99.21	Clinical or host-associated pathogen
Providencia rettgeri strain YPR31 chromosome, complete genome	Providencia rettgeri	1343	1343	1	0	99.08	4605722	CP053896.1	99.08	duck，intestine
Providencia vermicola strain N3 DNA, complete genome	Providencia vermicola	1339	1339	1	0	98.95	4526892	AP024490.1	98.95	Homo sapiens
Providencia rettgeri strain Pre20-95 chromosome, complete genome	Providencia rettgeri	1339	1339	1	0	98.95	4494258	CP096258.1	98.95	Homo sapiens，cerebrospinal fluid
Providencia sp. PROV200 chromosome, complete genome	Unknown	1339	1339	1	0	98.95	4260087	CP096307.1	98.95	Clinical or host-associated pathogen
Providencia rettgeri strain FDAARGOS 1449 chromosome, complete genome	Providencia rettgeri	1330	1330	1	0	98.69	4777252	CP077260.1	98.69	clinical or host-associated
Providencia rettgeri BML2496 DNA, complete genome	Providencia rettgeri	1325	1325	1	0	98.56	4651003	AP022371.1	98.56	Homo sapiens
Providencia rettgeri strain 119 chromosome, complete genome	Providencia rettgeri	612	612	0.96	2.00E-170	78.6	4350954	CP163512.1	75.456
Providencia xihuensis strain SKLX074055 chromosome, complete genome	Providencia sp. SKLX074055	595	595	0.98	6.00E-165	77.76	4453698	CP169565.1	76.2048
Providencia rettgeri strain ZAPR22R chromosome, complete genome	Providencia rettgeri	586	586	0.98	3.00E-162	77.5	4528722	CP173172.1	75.95
Providencia sp. PROV252 chromosome, complete genome	Providencia sp. PROV252	581	581	0.98	4.00E-161	77.36	4546316	CP096294.1	75.8128
Providencia sp. TYF-12 chromosome, complete genome	Providencia sp. TYF-12	246	246	0.72	4.00E-60	70.78	4660160	CP166833.1	50.9616
Providencia rettgeri strain 12105 isolate P12105 chromosome, complete genome	Providencia rettgeri	246	246	0.72	4.00E-60	70.78	4580742	CP109846.1	50.9616
Providencia sp. strain TYF-12 aminoglycoside O-nucleotidyltransferase gene, complete cds	Providencia sp.	246	246	0.72	4.00E-60	70.78	765	PP800888.1	50.9616
Providencia sp. PROV024 chromosome, complete genome	Providencia sp. PROV024	242	242	0.72	2.00E-58	70.6	4536630	CP120545.1	50.832
Providencia rettgeri strain R39 chromosome, complete genome	Providencia rettgeri	242	242	0.72	2.00E-58	70.6	4501225	CP066315.1	50.832
Providencia rettgeri strain W986 chromosome, complete genome	Providencia rettgeri	242	242	0.72	2.00E-58	70.6	4515465	CP076258.1	50.832
Providencia rettgeri strain FDAARGOS 1451 chromosome, complete genome	Providencia rettgeri	237	237	0.72	2.00E-57	70.42	4383816	CP077388.1	50.7024
Providencia sp. PROV002 chromosome, complete genome	Providencia sp. PROV002	237	237	0.72	2.00E-57	70.42	4674814	CP096371.1	50.7024
Providencia rettgeri strain YK205 chromosome, complete genome	Providencia rettgeri	237	237	0.72	2.00E-57	70.42	4627770	CP090217.1	50.7024
Providencia rettgeri strain FDAARGOS_330 chromosome, complete genome	Providencia rettgeri	237	237	0.72	2.00E-57	70.42	4518601	CP027418.1	50.7024
Providencia rettgeri strain L1 chromosome, complete genome	Providencia rettgeri	237	237	0.72	2.00E-57	70.42	4447672	CP087584.1	50.7024
Providencia sp. PROV170 chromosome, complete genome	Providencia sp. PROV170	237	237	0.72	2.00E-57	70.42	4521550	CP096313.1	50.7024
Providencia sp. PROV222 chromosome, complete genome	Unknown	237	237	0.72	2.00E-57	70.42	4521536	CP096304.1	50.7024
Providencia sp. PROV173 chromosome, complete genome	Unknown	237	237	0.72	2.00E-57	70.42	4572171	CP096310.1	50.7024
Providencia rettgeri strain RB151, complete genome	Providencia rettgeri	237	237	0.72	2.00E-57	70.42	4780676	CP017671.1	50.7024
Providencia rettgeri strain PROV002 chromosome, complete genome	Providencia rettgeri	237	237	0.72	2.00E-57	70.42	4674814	CP059345.1	50.7024
Providencia sp. PROV161 chromosome, complete genome	Providencia sp. PROV161	237	237	0.72	2.00E-57	70.42	4572193	CP096318.1	50.7024
Providencia sp. PROV003 chromosome, complete genome	Providencia sp. PROV003	237	237	0.72	2.00E-57	70.42	4674812	CP096369.1	50.7024
Providencia sp. PROV224 chromosome, complete genome	Providencia sp. PROV224	237	237	0.72	2.00E-57	70.42	4572191	CP096302.1	50.7024
Providencia rettgeri strain 9923 chromosome, complete genome	Providencia rettgeri	172	172	0.25	7.00E-38	80	4418734	CP157876.1
Providencia rettgeri strain M-D2G1-1 chromosome, complete genome	Providencia rettgeri	172	172	0.25	7.00E-38	80	4405472	CP172121.1
Providencia rettgeri strain KM4 chromosome, complete genome	Providencia rettgeri	172	172	0.25	7.00E-38	80	4378712	CP086257.1
Providencia rettgeri strain PROV_UAMS_01 chromosome, complete genome	Providencia rettgeri	172	172	0.25	7.00E-38	80	4266731	CP090005.1
Providencia rettgeri isolate 2024CB-00564 chromosome, complete genome	Providencia rettgeri	172	172	0.25	7.00E-38	80	4384180	CP190239.1
Providencia rettgeri strain M-D1C2-2 chromosome, complete genome	Providencia rettgeri	172	172	0.25	7.00E-38	80	4405472	CP172119.1
Providencia rettgeri strain M-D3G1-2 chromosome, complete genome	Providencia rettgeri	172	172	0.25	7.00E-38	80	4351337	CP172123.1
Providencia rettgeri strain FDAARGOS 1450 chromosome, complete genome	Providencia rettgeri	172	172	0.25	7.00E-38	80	4492589	CP077317.1
Providencia rettgeri strain 2023CK-01506 chromosome, complete genome	Providencia rettgeri	172	172	0.25	7.00E-38	80	4530189	CP141742.1
Providencia rettgeri strain VCSW10 chromosome, complete genome	Providencia rettgeri	168	168	0.25	3.00E-36	79.47	4355802	CP082351.1
Providencia sp. PROV114 chromosome, complete genome	Providencia sp. PROV114	168	168	0.25	3.00E-36	79.47	4553711	CP120528.1
Providencia rettgeri strain P50213 chromosome, complete genome	Providencia rettgeri	168	168	0.25	3.00E-36	79.47	4529320	CP139429.1
Providencia sp. 1701091 chromosome, complete genome	Providencia sp. 1701091	168	168	0.25	3.00E-36	79.47	4623927	CP042860.1
Providencia rettgeri strain AR_0082 chromosome, complete genome	Providencia rettgeri	168	168	0.25	3.00E-36	79.47	4309166	CP029736.1
Providencia sp. 1701011 chromosome, complete genome	Providencia sp. 1701011	168	168	0.25	3.00E-36	79.47	4596310	CP042859.1
Providencia rettgeri strain Pr-15-2-50 chromosome, complete genome	Providencia rettgeri	93.3	93.3	0.09	5.00E-14	90.91	4649193	CP039844.1
Providencia sp. PROV099 chromosome, complete genome	Providencia sp. PROV099	93.3	93.3	0.09	5.00E-14	90.91	4577112	CP120535.1
Providencia rettgeri strain FZB001 chromosome	Providencia rettgeri	93.3	93.3	0.09	5.00E-14	90.91	4581419	CP060821.1
Providencia hangzhouensis strain Z24CR2199 chromosome, complete genome	Providencia hangzhouensis	93.3	93.3	0.09	5.00E-14	90.91	4655295	CP145924.1
Providencia sp. PROV061 chromosome, complete genome	Unknown	93.3	93.3	0.09	5.00E-14	90.91	4649235	CP042861.1
Providencia huaxiensis strain PH1503 chromosome, complete genome	Providencia huaxiensis	85.1	85.1	0.09	3.00E-11	89.39	4400784	CP157267.1
Providencia huaxiensis strain Z7CR1848 chromosome, complete genome	Providencia huaxiensis	85.1	85.1	0.09	3.00E-11	89.39	4353814	CP145917.1
Providencia huaxiensis strain Z2CR1897 chromosome, complete genome	Providencia huaxiensis	85.1	85.1	0.09	3.00E-11	89.39	4356718	CP145912.1
Providencia huaxiensis strain Z29CR2279 chromosome, complete genome	Providencia huaxiensis	85.1	85.1	0.09	3.00E-11	89.39	4369457	CP145931.1
Providencia huaxiensis strain Z26CR2253 chromosome, complete genome	Providencia huaxiensis	85.1	85.1	0.09	3.00E-11	89.39	4369428	CP145928.1
Proteus vulgaris strain FDAARGOS_1507 chromosome, complete genome	Proteus vulgaris	71.6	71.6	0.15	2.00E-07	73.68	3963635	CP083628.1
Proteus vulgaris strain NCTC13145 genome assembly, chromosome: 1	Proteus vulgaris	71.6	71.6	0.15	2.00E-07	73.68	3924770	LR590468.1
Proteus vulgaris strain A32283 chromosome, complete genome	Proteus vulgaris	71.6	71.6	0.15	2.00E-07	73.68	3978554	CP166027.1
Proteus vulgaris strain FDAARGOS_556 chromosome, complete genome	Proteus vulgaris	71.6	71.6	0.15	2.00E-07	73.68	4158443	CP033736.1
Proteus vulgaris strain USDA-ARS-USMARC-49741 chromosome, complete genome	Proteus vulgaris	71.6	71.6	0.15	2.00E-07	73.68	3942283	CP104121.1
Brucella sp. JSBI001 chromosome, complete genome	Brucella sp. JSBI001	66.2	66.2	0.13	7.00E-06	75	4795184	CP110339.1
