# Supplementary material for: Discovery and characterization of a novel chromosomally encoded aminoglycoside O-nucleotidyltransferase gene, designated ant(9)-Ie, in a strain of Providencia
Source: Front Cell Infect Microbiol. 2026 Jun 2;16:1772530. doi: 10.3389/fcimb.2026.1772530 (PMC13268890; doi:10.3389/fcimb.2026.1772530)
Supplement: Supplementary Table 4 — Similarity of the ant(9)-Ie(-like) gene encoding regions. [file Table4.xlsx]

## Sheet: Sheet1
score	query	location	accession	subject	coverage	identity	similarity
38341	P17-20kb	chromosome	CP120530.1	Providencia sp. PROV040	1	1	1
37395	P17-20kb	chromosome	CP135052.1	Providencia hangzhouensis	1	0.9918	0.9918
37246	P17-20kb	chromosome	CP096342.1	Providencia sp. PROV081	1	0.9905	0.9905
37246	P17-20kb	chromosome	CP096353.1	Providencia sp. PROV073	1	0.9905	0.9905
37246	P17-20kb	chromosome	CP096348.1	Providencia sp. PROV074	1	0.9905	0.9905
37246	P17-20kb	chromosome	CP096337.1	Providencia sp. PROV082	1	0.9905	0.9905
37190	P17-20kb	chromosome	AP022375.1	Providencia rettgeri	1	0.99	0.99
37190	P17-20kb	chromosome	AP022372.1	Providencia rettgeri	1	0.99	0.99
37140	P17-20kb	chromosome	CP058958.1	Providencia rettgeri	1	0.9895	0.9895
37104	P17-20kb	chromosome	CP096287.1	Providencia sp. PROV278	1	0.9892	0.9892
37104	P17-20kb	chromosome	CP096320.1	Providencia sp. PROV109	1	0.9892	0.9892
37104	P17-20kb	chromosome	CP098040.1	Providencia rettgeri	1	0.9892	0.9892
37104	P17-20kb	chromosome	CP096323.1	Providencia sp. PROV103	1	0.9892	0.9892
37104	P17-20kb	chromosome	CP096285.1	Providencia sp. PROV279	1	0.9892	0.9892
37104	P17-20kb	chromosome	CP096330.1	Providencia sp. PROV100	1	0.9892	0.9892
37104	P17-20kb	chromosome	CP096289.1	Providencia sp. PROV277	1	0.9892	0.9892
37104	P17-20kb	chromosome	CP096328.1	Providencia sp. PROV101	1	0.9892	0.9892
37104	P17-20kb	chromosome	CP096326.1	Providencia sp. PROV102	1	0.9892	0.9892
37104	P17-20kb	chromosome	CP096282.1	Providencia sp. PROV280	1	0.9892	0.9892
37104	P17-20kb	chromosome	CP096367.1	Providencia sp. PROV006	1	0.9892	0.9892
37104	P17-20kb	chromosome	CP096373.1	Providencia sp. PROV001	1	0.9892	0.9892
37002	P17-20kb	chromosome	CP123251.1	Providencia rettgeri	1	0.9883	0.9883
36983	P17-20kb	chromosome	AP022371.1	Providencia rettgeri	1	0.9882	0.9882
36921	P17-20kb	chromosome	CP077260.1	Providencia rettgeri	1	0.9877	0.9877
36819	P17-20kb	chromosome	AP022373.1	Providencia rettgeri	1	0.9868	0.9868
36808	P17-20kb	chromosome	CP053896.1	Providencia rettgeri	1	0.9867	0.9867
33082	P17-20kb	chromosome	CP120533.1	Providencia sp. PROV175	1	0.9545	0.9545
32749	P17-20kb	chromosome	CP096332.1	Providencia sp. PROV084	1	0.9516	0.9516
32749	P17-20kb	chromosome	CP096362.1	Providencia sp. PROV008	1	0.9516	0.9516
32749	P17-20kb	chromosome	CP096364.1	Providencia sp. PROV007	1	0.9516	0.9516
32749	P17-20kb	chromosome	CP096335.1	Providencia sp. PROV083	1	0.9516	0.9516
32749	P17-20kb	chromosome	CP096357.1	Providencia sp. PROV050	1	0.9516	0.9516
32749	P17-20kb	chromosome	CP096315.1	Providencia sp. PROV162	1	0.9516	0.9516
32749	P17-20kb	chromosome	CP096300.1	Providencia sp. PROV228	1	0.9516	0.9516
32749	P17-20kb	chromosome	CP096360.1	Providencia sp. PROV048	1	0.9516	0.9516
32744	P17-20kb	chromosome	CP120541.1	Providencia sp. PROV046	1	0.9515	0.9515
32744	P17-20kb	chromosome	CP076405.1	Providencia rettgeri	1	0.9515	0.9515
32744	P17-20kb	chromosome	CP076406.1	Providencia rettgeri	1	0.9515	0.9515
32744	P17-20kb	chromosome	CP076407.1	Providencia rettgeri	1	0.9515	0.9515
32744	P17-20kb	chromosome	CP118863.1	Providencia rettgeri	1	0.9515	0.9515
32736	P17-20kb	chromosome	CP085688.1	Providencia rettgeri	1	0.9515	0.9515
17730	P17-20kb	chromosome	CP120535.1	Providencia sp. PROV099	0.9567	0.9874	0.944646
17730	P17-20kb	chromosome	CP042861.1	Providencia sp. PROV061	0.9556	0.9874	0.943559
17730	P17-20kb	chromosome	CP039844.1	Providencia rettgeri	0.9555	0.9874	0.943461
17730	P17-20kb	chromosome	CP060821.1	Providencia rettgeri	0.9532	0.9877	0.941476
17725	P17-20kb	chromosome	CP145924.1	Providencia hangzhouensis	0.957	0.9873	0.944846
16137	P17-20kb	chromosome	CP096258.1	Providencia rettgeri	0.9587	0.9247	0.88651
16131	P17-20kb	chromosome	CP096307.1	Providencia sp. PROV200	0.9513	0.9246	0.879572
16120	P17-20kb	chromosome	AP024490.1	Providencia vermicola	0.9567	0.9244	0.884373
13904	P17-20kb	chromosome	CP157267.1	Providencia huaxiensis	0.9496	0.9184	0.872113
13904	P17-20kb	chromosome	CP194029.1	Providencia huaxiensis	0.9496	0.9184	0.872113
13904	P17-20kb	chromosome	CP194034.1	Providencia huaxiensis	0.9443	0.9183	0.867151
13904	P17-20kb	chromosome	CP145912.1	Providencia huaxiensis	0.9482	0.9184	0.870827
13904	P17-20kb	chromosome	CP145928.1	Providencia huaxiensis	0.9415	0.9184	0.864674
13904	P17-20kb	chromosome	CP031123.2	Providencia huaxiensis	0.9437	0.9183	0.8666
13904	P17-20kb	chromosome	CP145922.1	Providencia huaxiensis	0.9491	0.9183	0.871559
13904	P17-20kb	chromosome	CP145931.1	Providencia huaxiensis	0.9464	0.9184	0.869174
13904	P17-20kb	chromosome	CP145917.1	Providencia huaxiensis	0.9428	0.9184	0.865868
13904	P17-20kb	chromosome	CP194024.1	Providencia huaxiensis	0.9453	0.9184	0.868164
13847	P17-20kb	chromosome	CP178221.1	Providencia huaxiensis	0.9476	0.9173	0.869233
11821	P17-20kb	chromosome	CP077317.1	Providencia rettgeri	0.9419	0.8923	0.840457
10556	P17-20kb	chromosome	CP090005.1	Providencia rettgeri	0.9487	0.8688	0.824231
10539	P17-20kb	chromosome	CP141742.1	Providencia rettgeri	0.9445	0.8685	0.820298
10539	P17-20kb	chromosome	CP190239.1	Providencia rettgeri	0.9402	0.8685	0.816564
10534	P17-20kb	chromosome	CP042859.1	Providencia sp. PROV004	0.9021	0.8684	0.783384
10534	P17-20kb	chromosome	CP042860.1	Providencia sp. PROV012	0.947	0.8684	0.822375
10523	P17-20kb	chromosome	CP157876.1	Providencia rettgeri	0.9411	0.8682	0.817063
10523	P17-20kb	chromosome	CP139429.1	Providencia rettgeri	0.9459	0.8683	0.821325
10512	P17-20kb	chromosome	CP086257.1	Providencia rettgeri	0.9486	0.868	0.823385
10244	P17-20kb	chromosome	CP172123.1	Providencia rettgeri	0.9444	0.8633	0.815301
10244	P17-20kb	chromosome	CP172119.1	Providencia rettgeri	0.9407	0.8633	0.812106
10244	P17-20kb	chromosome	CP172121.1	Providencia rettgeri	0.9493	0.8633	0.819531
8824	P17-20kb	chromosome	CP029736.1	Providencia rettgeri	0.9455	0.8947	0.845939
8818	P17-20kb	chromosome	CP082351.1	Providencia rettgeri	0.9431	0.8945	0.843603
8818	P17-20kb	chromosome	CP120528.1	Providencia sp. PROV114	0.9168	0.8945	0.820078
3301	P17-20kb	chromosome	CP169565.1	Providencia xihuensis	0.9113	0.7771	0.708171
3284	P17-20kb	chromosome	CP096294.1	Providencia sp. PROV252	0.9139	0.7765	0.709643
3278	P17-20kb	chromosome	CP173172.1	Providencia rettgeri	0.9357	0.7763	0.726384
2948	P17-20kb	chromosome	CP059345.1	Providencia rettgeri	0.9364	0.7936	0.743127
2948	P17-20kb	chromosome	CP096369.1	Providencia sp. PROV003	0.9308	0.7936	0.738683
