# Supplementary material for: Discovery and characterization of a novel chromosomally encoded aminoglycoside O-nucleotidyltransferase gene, designated ant(9)-Ie, in a strain of Providencia
Source: Front Cell Infect Microbiol. 2026 Jun 2;16:1772530. doi: 10.3389/fcimb.2026.1772530 (PMC13268890; doi:10.3389/fcimb.2026.1772530)
Supplement: Supplementary Table 5 — Ant(9)-I enzyme–antibiotic docking analysis. [file Table5.xlsx]

## Sheet: Protein-antibiotic docking anal
ANT9-Ie
mode	affinity（ (kcal/mol) ）	dist from（ rmsd l.b.）	best mode（rmsd u.b.）
1	-7.906	0	0
2	-6.772	4.102	8.211
3	-6.65	1.945	2.524
4	-6.319	3.863	6.242
5	-6.299	2.908	5.827
6	-6.137	1.829	2.134
7	-6.034	2.684	6.063
8	-5.979	3.661	5.286
9	-5.775	2.938	4.771
ANT9-Id
mode	affinity（ (kcal/mol) ）	dist from（ rmsd l.b.）	best mode（rmsd u.b.）
1	-6.643	0	0
2	-5.384	4.103	6.345
3	-5.326	2.407	6.2
4	-5.008	2.972	7.391
5	-4.68	3.519	5.574
6	-4.325	6.409	8.55
7	-4.287	2.145	3.727
8	-3.658	4.455	7.921
9	-3.56	5.623	7.364
ANT9-Ic
mode	affinity（ (kcal/mol) ）	dist from（ rmsd l.b.）	best mode（rmsd u.b.）
1	-6.815	0	0
2	-5.666	2.193	3.5
3	-5.621	3.098	5.219
4	-5.403	3.965	5.917
5	-5.098	2.05	4.51
6	-4.911	3.352	6.343
7	-4.633	2.466	3.079
8	-4.513	4.506	5.804
9	-4.28	2.687	5.573
